# Supplementary material for: Comparative multi-goal tradeoffs in systems engineering of microbial metabolism
Source: BMC Syst Biol. 2012 Sep 26;6:127. doi: 10.1186/1752-0509-6-127 (PMC3484036; doi:10.1186/1752-0509-6-127)
Supplement: Additional file 2 — Supplementary Information. Table S4 (Tabulated version of Figure 2). [file 1752-0509-6-127-S2.xls]

## Sheet: Figure 2 in Tabular Form
Organism Abbreviation	ec	ec	ec	ec	ec	ec	ec	ec	ec	ec	sc	sc	sc	sc	sc	sc	sc	sc	sc	sc	sc	sc	sc	sc	sc	sc	sc	sc	sc	sc	sc	sc	sc	sc	sc	sc	sc	sc	sc	sc	so	so	so	so	so	so	so	so	so
Cluster Id (Figures 6A, S13A, S14A)	1	2	3	4	5	6	7	8	9	10	1	2	3	4	5	6	7	8	9	10	11	12	13	14	15	16	17	18	19	20	21	22	23	24	25	26	27	28	29	30	1	2	3	4	5	6	7	8	9
Cluster Id (Annotations Mapping File)	7	3	2	10	8	6	1	4	9	5	3	13	15	21	30	5	7	8	17	2	10	1	28	19	14	12	23	22	29	16	25	26	4	27	24	11	20	18	9	6	14	9	2	20	13	3	7	18	6
Engineering Metric / Z-score
Total profit rate	0.28	0.101	-0.234	-0.441	-0.602	-1.051	-1.192	-1.563	-3.748	-5.839	0.301	0.3	0.289	0.306	0.297	0.27	0.122	0.322	-0.189	-0.172	-0.036	0.314	0.32	0.303	0.304	0.308	0.163	0.305	0.307	0.31	0.313	0.309	0.315	0.322	0.822	0.625	0.44	0.528	0.344	0.306	0.301	0.321	0.301	0.298	0.232	0.295	0.299	0.273	0.284
Ethanol profit rate	0.308	0.125	-0.21	-0.427	-0.599	-1.059	-1.207	-1.569	-3.754	-5.872	0.33	0.329	0.315	0.33	0.325	0.273	0.125	0.32	-0.189	-0.147	-0.016	0.331	0.333	0.333	0.333	0.335	0.19	0.334	0.336	0.339	0.341	0.338	0.344	0.339	0.333	0.333	0.329	0.327	0.333	0.336	0.33	0.329	0.33	0.327	0.26	0.324	0.328	0.301	0.313
Succinate profit rate	0.31	0.125	-0.207	-0.437	-0.611	-1.076	-1.225	-1.592	-3.746	-5.86	0.334	0.332	0.317	0.333	0.328	0.276	0.127	0.324	-0.186	-0.147	-0.013	0.333	0.334	0.334	0.332	0.333	0.188	0.334	0.334	0.333	0.333	0.33	0.332	0.333	0.327	0.33	0.33	0.329	0.333	0.334	0.334	0.333	0.334	0.33	0.264	0.328	0.332	0.305	0.316
Formate profit rate	0.31	0.125	-0.207	-0.437	-0.611	-1.076	-1.225	-1.592	-3.746	-5.86	0.334	0.332	0.317	0.333	0.328	0.276	0.127	0.324	-0.186	-0.147	-0.013	0.333	0.334	0.334	0.332	0.333	0.188	0.334	0.334	0.333	0.333	0.33	0.332	0.333	0.327	0.33	0.33	0.329	0.333	0.334	0.334	0.333	0.334	0.33	0.264	0.328	0.332	0.305	0.316
Acetate profit rate	0.31	0.125	-0.207	-0.437	-0.611	-1.076	-1.225	-1.592	-3.746	-5.86	0.334	0.332	0.316	0.333	0.328	0.276	0.127	0.324	-0.186	-0.147	-0.013	0.333	0.334	0.334	0.332	0.333	0.188	0.334	0.334	0.333	0.333	0.33	0.332	0.333	0.327	0.33	0.33	0.329	0.333	0.334	0.334	0.333	0.334	0.33	0.264	0.328	0.332	0.305	0.316
Hydrogen profit rate	0.278	0.095	-0.237	-0.466	-0.639	-1.102	-1.25	-1.616	-3.761	-5.867	0.302	0.302	0.302	0.302	0.302	0.302	0.302	0.302	0.302	0.302	0.302	0.302	0.302	0.302	0.302	0.302	0.302	0.302	0.302	0.302	0.302	0.302	0.302	0.302	0.302	0.302	0.302	0.302	0.302	0.302	0.302	0.301	0.302	0.299	0.232	0.296	0.3	0.273	0.285
Total carbon yield	-2.456	-1.948	-1.255	-0.375	-0.237	0.444	0.271	0.732	-1.607	-1.546	-2.725	-0.777	-0.73	-0.306	-0.454	-1.335	-0.921	0.297	0.731	0.383	0.469	0.579	0.867	0.046	0.268	0.146	-2.161	-1.061	-0.225	-0.284	-0.313	-0.368	-0.104	0.172	-0.386	-0.523	-0.588	-0.936	0.461	0.932	-0.022	1.346	0.448	0.299	0.42	0.091	0.283	1.01	0.747
Formate revenue yield	0.129	-0.279	-0.281	-0.28	-0.278	-0.278	-0.278	-0.276	-0.282	-0.282	-0.26	-0.279	-0.282	-0.274	-0.281	-0.282	-0.282	-0.282	-0.282	-0.282	-0.282	-0.275	-0.28	-0.25	-0.282	-0.281	-0.282	-0.183	-0.277	-0.184	-0.272	-0.275	-0.281	-0.277	-0.282	-0.282	-0.282	-0.282	-0.28	-0.279	-0.025	0.303	0.714	0.348	-0.262	-0.17	0.049	-0.255	-0.154
Formate carbon yield	-0.497	-0.464	-0.493	-0.374	-0.101	-0.022	0.045	0.322	-0.474	-0.436	-0.56	-0.563	-0.558	-0.565	-0.559	-0.562	-0.566	-0.567	-0.567	-0.567	-0.567	-0.566	-0.567	-0.559	-0.567	-0.567	-0.566	-0.548	-0.566	-0.553	-0.566	-0.559	-0.567	-0.566	-0.567	-0.567	-0.567	-0.567	-0.567	-0.567	-0.488	-0.031	0.109	0.345	0.154	-0.215	-0.028	-0.271	0.274
Formate purity	-0.516	-0.475	-0.5	-0.349	-0.054	-0.007	0.09	0.512	-0.495	-0.45	-0.479	-0.558	-0.569	-0.595	0.013	-0.58	-0.599	-0.602	-0.601	-0.601	-0.601	-0.598	-0.601	-0.571	-0.601	-0.601	-0.599	-0.542	-0.6	-0.564	-0.598	-0.581	-0.601	-0.599	-0.6	-0.6	-0.602	-0.597	-0.601	-0.602	-0.51	0.008	0.078	0.56	0.279	-0.204	-0.056	-0.296	0.501
Formate production rate	-0.504	-0.408	-0.481	-0.035	0.954	1.612	2.096	3.863	-0.391	-0.134	-0.606	-0.607	-0.606	-0.608	-0.607	-0.606	-0.608	-0.609	-0.609	-0.608	-0.608	-0.608	-0.609	-0.604	-0.609	-0.609	-0.608	-0.596	-0.608	-0.59	-0.607	-0.598	-0.608	-0.608	-0.608	-0.609	-0.609	-0.609	-0.609	-0.609	-0.585	-0.186	-0.407	0.306	-0.06	-0.355	-0.272	-0.318	0.291
Formate revenue rate	-0.504	-0.408	-0.481	-0.035	0.954	1.612	2.096	3.863	-0.391	-0.134	-0.606	-0.607	-0.606	-0.608	-0.607	-0.606	-0.608	-0.609	-0.609	-0.608	-0.608	-0.608	-0.609	-0.604	-0.609	-0.609	-0.608	-0.596	-0.608	-0.59	-0.607	-0.598	-0.608	-0.608	-0.608	-0.609	-0.609	-0.609	-0.609	-0.609	-0.585	-0.186	-0.407	0.306	-0.06	-0.355	-0.272	-0.318	0.291
Acetate revenue rate	0.996	1.085	1.241	1.074	0.961	0.56	0.966	0.176	2.269	1.241	-0.846	-0.785	-0.744	-0.811	-0.794	-0.861	-0.747	-0.618	-0.725	-0.82	-0.901	-0.837	-0.855	-0.861	-0.872	-0.856	-0.818	-0.867	-0.884	-0.82	-0.875	-0.861	-0.824	-0.864	-0.687	-0.809	-0.799	-0.807	-0.857	-0.902	-0.745	-0.061	-0.232	0.483	0.072	0.238	0.49	0.646	0.607
Acetate production rate	0.996	1.085	1.241	1.074	0.961	0.56	0.966	0.176	2.269	1.241	-0.846	-0.785	-0.744	-0.811	-0.794	-0.861	-0.747	-0.618	-0.725	-0.82	-0.901	-0.837	-0.855	-0.861	-0.872	-0.856	-0.818	-0.867	-0.884	-0.82	-0.875	-0.861	-0.824	-0.864	-0.687	-0.809	-0.799	-0.807	-0.857	-0.902	-0.745	-0.061	-0.232	0.483	0.072	0.238	0.49	0.646	0.607
Acetate carbon yield	0.518	0.435	0.308	-0.266	-0.329	-0.526	-0.479	-0.662	0.926	0.511	-0.753	-0.661	-0.529	-0.778	-0.705	-0.835	-0.721	-0.486	-0.787	-0.826	-0.872	-0.814	-0.831	-0.813	-0.848	-0.842	-0.77	-0.834	-0.854	-0.809	-0.857	-0.848	-0.825	-0.85	-0.736	-0.761	-0.524	-0.709	-0.821	-0.872	-0.429	-0.008	0.834	1.126	0.71	1.025	0.997	0.626	0.552
Acetate purity	0.65	0.36	0.422	-0.303	-0.402	-0.644	-0.567	-0.766	0.882	0.539	-0.745	-0.404	-0.273	-0.769	-0.684	-0.907	-0.78	-0.342	-0.797	-0.877	-0.981	-0.841	-0.892	-0.844	-0.935	-0.919	-0.851	-0.907	-0.952	-0.867	-0.953	-0.934	-0.905	-0.936	-0.648	-0.655	0.215	-0.252	-0.879	-0.981	-0.492	-0.027	0.995	1.11	1.108	1.477	1.319	0.799	0.731
Acetate revenue yield	3.228	-0.372	-0.381	-0.383	-0.384	-0.385	-0.385	-0.386	-0.386	-0.386	-0.193	-0.297	-0.372	-0.218	-0.362	-0.386	-0.386	-0.357	-0.386	-0.387	-0.387	-0.223	-0.255	-0.232	-0.371	-0.341	-0.386	-0.256	-0.314	-0.153	-0.337	-0.373	-0.294	-0.299	-0.319	-0.345	-0.358	-0.336	-0.276	-0.381	1.079	0.238	1.5	0.119	-0.368	-0.134	0.331	-0.306	-0.272
Hydrogen revenue yield	7.608	-0.004	-0.117	-0.12	-0.115	-0.128	-0.133	-0.137	-0.147	-0.148	-0.151	-0.151	-0.151	-0.151	-0.151	-0.151	-0.151	-0.151	-0.151	-0.151	-0.151	-0.151	-0.151	-0.151	-0.151	-0.151	-0.151	-0.151	-0.151	-0.151	-0.151	-0.151	-0.151	-0.151	-0.151	-0.151	-0.151	-0.151	-0.151	-0.151	-0.093	-0.128	0	-0.125	-0.15	-0.145	-0.112	-0.15	-0.142
Hydrogen production rate	4.067	2.263	1.179	1.717	2.625	2.439	2.086	1.924	1.211	1.381	-0.424	-0.424	-0.424	-0.424	-0.424	-0.424	-0.424	-0.424	-0.424	-0.424	-0.424	-0.424	-0.424	-0.424	-0.424	-0.424	-0.424	-0.424	-0.424	-0.424	-0.424	-0.424	-0.424	-0.424	-0.424	-0.424	-0.424	-0.424	-0.424	-0.424	-0.423	-0.421	-0.416	-0.416	-0.417	-0.421	-0.415	-0.42	-0.41
Hydrogen revenue rate	4.067	2.263	1.179	1.717	2.625	2.439	2.086	1.924	1.211	1.381	-0.424	-0.424	-0.424	-0.424	-0.424	-0.424	-0.424	-0.424	-0.424	-0.424	-0.424	-0.424	-0.424	-0.424	-0.424	-0.424	-0.424	-0.424	-0.424	-0.424	-0.424	-0.424	-0.424	-0.424	-0.424	-0.424	-0.424	-0.424	-0.424	-0.424	-0.423	-0.421	-0.416	-0.416	-0.417	-0.421	-0.415	-0.42	-0.41
Hydrogen purity	2.715	2.361	2.799	2.43	2.247	1.801	1.893	1.98	1.955	1.717	-0.472	-0.472	-0.472	-0.472	-0.472	-0.472	-0.472	-0.472	-0.472	-0.472	-0.472	-0.472	-0.472	-0.472	-0.472	-0.472	-0.472	-0.472	-0.472	-0.472	-0.472	-0.472	-0.472	-0.472	-0.472	-0.472	-0.472	-0.472	-0.472	-0.472	-0.452	-0.453	-0.382	-0.428	-0.423	-0.451	-0.419	-0.456	-0.399
Total carbon change	1.262	1.482	1.401	2.359	2.548	2.059	2.833	2.155	1.733	1.526	-0.436	-0.342	-0.369	-0.17	-0.556	-0.314	0.12	-0.565	0.122	0.262	-0.017	-0.37	-0.512	-0.612	-0.271	-0.06	0.36	-0.085	-0.285	0.327	0.497	0.606	0.76	0.42	0.559	-0.113	-0.737	-0.424	-0.361	-0.842	-0.942	-0.958	-0.927	-0.737	-0.827	-0.742	-0.549	-0.654	-0.57
Biomass production rate	1.176	1.394	1.314	2.262	2.45	1.965	2.731	2.061	1.642	1.437	-0.397	-0.291	-0.321	-0.097	-0.532	-0.26	0.231	-0.542	0.232	0.39	0.076	-0.323	-0.482	-0.595	-0.211	0.027	0.501	0	-0.227	0.463	0.655	0.778	0.952	0.568	0.725	-0.033	-0.736	-0.383	-0.312	-0.855	-1.012	-1.027	-0.997	-0.813	-0.9	-0.818	-0.631	-0.733	-0.651
Ethanol production rate	-0.396	-0.149	-0.282	1.578	1.985	2.952	3.004	3.981	0.102	0.377	-0.63	-0.554	-0.349	-0.5	-0.504	-0.549	-0.333	-0.645	-0.401	0.062	-0.433	-0.489	-0.169	-0.258	0.015	0.152	0.214	-0.056	0.242	0.699	1.088	1.067	1.552	0.77	0.72	0.273	-0.269	-0.503	-0.168	0.091	-0.673	-0.671	-0.673	-0.67	-0.653	-0.673	-0.672	-0.663	-0.603
Ethanol revenue rate	-0.396	-0.149	-0.282	1.578	1.985	2.952	3.004	3.981	0.102	0.377	-0.63	-0.554	-0.349	-0.5	-0.504	-0.549	-0.333	-0.645	-0.401	0.062	-0.433	-0.489	-0.169	-0.258	0.015	0.152	0.214	-0.056	0.242	0.699	1.088	1.067	1.552	0.77	0.72	0.273	-0.269	-0.503	-0.168	0.091	-0.673	-0.671	-0.673	-0.67	-0.653	-0.673	-0.672	-0.663	-0.603
Succinate revenue rate	-0.277	0.02	0.264	0.526	0.778	1.283	2.542	5.529	0.792	1.506	0.249	-0.204	-0.321	-0.331	-0.422	-0.553	-0.732	-0.881	-0.839	-0.139	0.558	0.033	-0.256	-0.187	-0.048	0.239	-0.075	0.379	-0.109	-0.167	0.033	-0.03	-0.183	-0.415	-0.876	-0.595	-0.616	-0.278	0.235	1.593	-0.783	0.133	-0.076	-0.06	-0.548	-0.788	-0.656	-0.849	-0.457
Succinate production rate	-0.277	0.02	0.264	0.526	0.778	1.283	2.542	5.529	0.792	1.506	0.249	-0.204	-0.321	-0.331	-0.422	-0.553	-0.732	-0.881	-0.839	-0.139	0.558	0.033	-0.256	-0.187	-0.048	0.239	-0.075	0.379	-0.109	-0.167	0.033	-0.03	-0.183	-0.415	-0.876	-0.595	-0.616	-0.278	0.235	1.593	-0.783	0.133	-0.076	-0.06	-0.548	-0.788	-0.656	-0.849	-0.457
Total economic cost rate	-0.31	-0.125	0.207	0.437	0.611	1.076	1.225	1.592	3.746	5.86	-0.334	-0.332	-0.317	-0.333	-0.328	-0.276	-0.127	-0.324	0.186	0.147	0.013	-0.333	-0.334	-0.334	-0.332	-0.333	-0.188	-0.334	-0.334	-0.333	-0.333	-0.33	-0.332	-0.333	-0.327	-0.33	-0.33	-0.329	-0.333	-0.334	-0.334	-0.333	-0.334	-0.33	-0.264	-0.328	-0.332	-0.305	-0.316
Biomass carbon yield	2.397	1.916	1.259	0.425	0.295	-0.35	-0.186	-0.622	1.593	1.535	2.651	0.806	0.762	0.361	0.5	1.335	0.943	-0.211	-0.621	-0.292	-0.373	-0.478	-0.75	0.027	-0.183	-0.067	2.117	1.075	0.283	0.34	0.367	0.419	0.169	-0.092	0.436	0.566	0.628	0.957	-0.366	-0.812	-0.248	-1.341	-0.623	-0.505	-0.601	-0.338	-0.491	-1.072	-0.863
Ethanol carbon yield	-0.583	-0.316	-0.398	0.888	0.904	1.217	0.99	1.333	-0.208	-0.411	-0.694	-0.583	0.163	-0.505	-0.465	-0.608	-0.167	-0.86	-0.607	-0.002	-0.557	-0.538	0.23	1.082	0.667	0.749	1.497	1.06	1.801	1.703	1.965	1.792	2.035	1.111	1.284	1.135	0.521	-0.333	0.099	2.079	-0.942	-0.937	-0.942	-0.936	-0.9	-0.942	-0.939	-0.923	-0.776
Ethanol purity	-0.687	-0.51	-0.585	0.457	0.401	0.679	0.507	0.702	-0.416	-0.542	-0.615	-0.391	0.192	-0.336	-0.476	-0.586	-0.305	-0.842	-0.525	0.127	-0.44	-0.409	0.414	0.877	0.668	0.81	0.642	1.473	1.717	1.676	2.049	1.956	1.818	1.387	2.116	1.964	0.63	0.639	0.115	1.92	-0.924	-0.921	-0.924	-0.921	-0.9	-0.924	-0.923	-0.913	-0.824
Total revenue yield	-0.353	-0.494	-0.495	-0.494	-0.494	-0.494	-0.494	-0.494	-0.495	-0.495	-0.42	-0.467	-0.485	-0.173	-0.483	-0.478	-0.49	-0.368	-0.493	-0.495	-0.494	0.613	1.323	-0.263	-0.405	-0.209	-0.493	0.084	0.424	0.08	0.259	-0.385	-0.073	0.599	2.926	2.744	1.963	2.255	3.171	3.356	-0.106	0.595	-0.472	-0.49	-0.494	-0.493	-0.489	-0.493	-0.494
Ethanol revenue yield	-0.222	-0.295	-0.296	-0.295	-0.295	-0.295	-0.295	-0.295	-0.297	-0.297	-0.236	-0.263	-0.286	-0.193	-0.283	-0.296	-0.296	-0.295	-0.296	-0.296	-0.296	-0.077	0.323	0.128	-0.129	0.052	-0.293	0.706	1.506	0.844	1.195	-0.078	0.533	0.669	-0.179	-0.172	-0.158	-0.262	0.204	7.034	-0.297	-0.296	-0.297	-0.296	-0.296	-0.297	-0.296	-0.296	-0.295
Succinate revenue yield	-0.214	-0.224	-0.224	-0.224	-0.224	-0.224	-0.224	-0.224	-0.225	-0.225	0.21	-0.174	-0.22	-0.048	-0.214	-0.224	-0.224	-0.225	-0.225	-0.224	-0.224	0.3	0.201	0.155	-0.174	-0.115	-0.224	0.758	0.293	-0.082	-0.012	-0.196	-0.168	-0.165	-0.224	-0.215	-0.205	-0.197	0.386	7.479	-0.093	-0.106	0.009	-0.194	-0.224	-0.222	-0.213	-0.224	-0.221
Succinate carbon yield	-0.488	-0.248	0.047	-0.345	-0.259	-0.227	0.107	0.986	0.008	-0.248	1.781	0.254	0.126	-0.181	-0.147	-0.363	-0.812	-1.01	-0.98	-0.414	0.411	0.156	0.004	0.351	0.126	0.242	0.324	1.38	0.36	-0.183	-0.054	-0.138	-0.429	-0.606	-1.007	-0.689	-0.446	0.309	0.989	5.111	-0.75	0.534	1.208	0.461	-0.396	-0.81	-0.561	-0.978	-0.525
Succinate purity	-0.6	-0.433	-0.245	-0.395	-0.353	-0.316	-0.059	0.547	-0.282	-0.37	2.499	0.608	0.074	0.02	-0.157	-0.274	-0.761	-0.973	-0.939	-0.298	0.878	0.469	0.272	0.379	0.158	0.364	-0.101	1.357	0.319	-0.156	0.045	-0.062	-0.428	-0.509	-0.969	-0.617	-0.173	2.746	1.033	4.71	-0.624	0.335	1.289	0.336	-0.395	-0.823	-0.592	-0.953	-0.624
Cluster Size	5617140	1445108	828365	366195	556686	530498	159192	57759	352123	173905	1979623	790568	389735	258011	264495	107783	25222	17499	16779	507428	1501	244856	140725	878641	435808	248868	1040311	600795	470872	360816	371099	233379	119855	81409	17650	52989	52636	38416	165395	167569	1892600	7690	2609564	948179	546308	241933	632144	37663	1118166
Cluster Heterogeneity	0.243	0.398	0.206	0.012	0.027	0.095	0.02	0.012	0.786	1	0.016	0.026	0.221	0.013	0.03	0.452	0.333	0.019	0.144	0.26	0.054	0.018	0.021	0.015	0.015	0.012	1	0.013	0.012	0.015	0.016	0.022	0.008	0.015	0.097	0.282	0.135	0.161	0.151	0.068	0.269	0.162	0.241	0.353	0.615	0.166	0.13	0.828	1
NOTES:
Cluster Id (Figures 6A, S13A, S14A):	The Cluster Ids specified in Figure 6A and Supplementary Figures 13A and 14A.
Cluster Id (Annotation Mapping File):	The Cluster Ids specified in Annotation Mapping File. The Annotation Mapping File can be used to extract the all individual design annotations (i.e. the nutrient reactions and gene-deletions for all the individual phenotypes associated with that corresponding meta-phenotype).
Cluster Size:	The number of individual phenotypes.
Cluster Heterogeneity:	The within-cluster sum of squared errors normalized by the maximum for each organism.
[truncated: 11 more columns]
